# Supplementary material for: Identification of Changes in the Transcriptome Profile of Human Hepatoma HepG2 Cells Exposed to Combined Sorafenib and Cannabis Treatment
Source: Int J Mol Sci. 2026 May 13;27(10):4342. doi: 10.3390/ijms27104342 (PMC13206955; doi:10.3390/ijms27104342)
Supplement: Supplementary file 1 [file ijms-27-04342-s001.zip › Supplementary File S1.xlsx]

## Sheet: Sheet1
Supplementary File S1 Cell viability of HepG2 cells following treatment with cannabis extract or sorafenib or combination between cannabis plus sorafenib was assessed using the MTT assay after 24 h of incubation. The result represented average and standard deviation (n = 7).
% cell viability		Cannabis (mg/mL)
		0	0.015	0.03	0.07	0.15	0.3	0.6
Sorafenib (µM)	0	100.00 ± 0.50	124.84 ± 10.74	100.88 ± 11.35	101.65 ± 12.25	48.60 ±7.85	2.90 ± 0.35	5.90 ± 1.00
	3.125	97.28 ± 8.42	97.60 ± 10.56	89.68 ± 10.37	89.39 ± 12.55	49.46 ± 7.71	2.90 ± 0.39	7.47 ± 1.10
	6.25	91.63 ± 7.83	95.46 ± 9.71	82.37 ± 10.82	85.09 ± 11.51	42.96 ± 10.34	3.14 ± 0.41	7.87 ± 1.57
	12.5	87.60 ± 11.72	82.88 ± 6.63	68.24 ± 7.39	59.97 ± 6.42	35.78 ±5.92	2.85 ±0.40	6.28 ± 1.06
	25	61.57 ± 5.40	66.27 ± 5.38	60.85 ± 6.39	49.21 ± 7.61	11.01 ± 2.70	3.20 ± 0.78	6.31 ±1.24
	50	37.58 ± 5.32	43.27 ± 5.49	35.44 ± 5.32	22.39 ± 5.29	2.00 ±0.44	3.07 ±0.30	6.62 ± 1.22
	100	14.21 ± 6.68	9.45 ± 2.09	8.46 ± 2.76	5.20 ± 2.40	1.73 ± 0.38	2.41 ± 0.21	6.04 ± 0.65
