# Supplementary material for: Identification of Changes in the Transcriptome Profile of Human Hepatoma HepG2 Cells Exposed to Combined Sorafenib and Cannabis Treatment
Source: Int J Mol Sci. 2026 May 13;27(10):4342. doi: 10.3390/ijms27104342 (PMC13206955; doi:10.3390/ijms27104342)
Supplement: Supplementary file 1 [file ijms-27-04342-s001.zip › Supplementary File S2.xlsx]

## Sheet: Sheet1
Supplementary File S2 GO enrichmetn analysis in each experimental groups
SampleGroup	GeneRatio	padj	Count	Description	Category
Sorafenib	35/2386	0.00781761	35	miRNA metabolic process	BP
Sorafenib	26/2386	0.00781761	26	regulation of miRNA transcription	BP
Sorafenib	26/2386	0.00781761	26	miRNA transcription	BP
Sorafenib	30/2386	0.00781761	30	type II interferon production	BP
Sorafenib	30/2386	0.00781761	30	regulation of type II interferon production	BP
Sorafenib	115/2386	0.00781761	115	positive regulation of cell migration	BP
Sorafenib	60/2386	0.00883172	60	cell fate commitment	BP
Sorafenib	105/2386	0.00883172	105	morphogenesis of an epithelium	BP
Sorafenib	93/2386	0.00883172	93	embryonic organ development	BP
Sorafenib	117/2386	0.0101853	117	positive regulation of cell motility	BP
Sorafenib	102/2489	0.000290999	102	DNA-binding transcription activator activity, RNA polymerase II-specific	MF
Sorafenib	102/2489	0.000290999	102	DNA-binding transcription activator activity	MF
Sorafenib	78/2489	0.00119703	78	DNA-binding transcription repressor activity, RNA polymerase II-specific	MF
Sorafenib	79/2489	0.00131108	79	DNA-binding transcription repressor activity	MF
Sorafenib	42/2489	0.0130508	42	cytokine activity	MF
Cannabis	77/2469	3.88209052198336e-08	77	response to toxic substance	BP
Cannabis	129/2469	1.30334170043013e-06	129	positive regulation of apoptotic process	BP
Cannabis	132/2469	1.40785531149756e-06	132	positive regulation of programmed cell death	BP
Cannabis	32/2469	3.42763876498757e-06	32	regulation of hemostasis	BP
Cannabis	31/2469	4.30160778187175e-06	31	regulation of blood coagulation	BP
Cannabis	130/2469	4.30160778187175e-06	130	response to wounding	BP
Cannabis	32/2469	5.31581036536051e-06	32	regulation of coagulation	BP
Cannabis	68/2469	7.15506722454891e-06	68	hemostasis	BP
Cannabis	24/2469	7.15506722454891e-06	24	negative regulation of blood coagulation	BP
Cannabis	25/2469	7.15506722454891e-06	25	negative regulation of coagulation	BP
Cannabis	96/2541	3.16304799460948e-06	96	signaling receptor regulator activity	MF
Cannabis	58/2541	6.20309142094961e-06	58	organic acid binding	MF
Cannabis	56/2541	6.20309142094961e-06	56	carboxylic acid binding	MF
Cannabis	41/2541	2.91099531702052e-05	41	growth factor activity	MF
Cannabis	86/2541	2.92077448253264e-05	86	signaling receptor activator activity	MF
Cannabis	85/2541	2.92077448253264e-05	85	receptor ligand activity	MF
Cannabis	62/2541	0.000990513	62	organic anion transmembrane transporter activity	MF
Cannabis	43/2541	0.00125152	43	cytokine activity	MF
Cannabis	57/2541	0.00155383	57	carbohydrate binding	MF
Cannabis	45/2541	0.00155383	45	organic acid transmembrane transporter activity	MF
Combination	28/4535	0.0257644	28	integrated stress response signaling	BP
Combination	169/4676	4.2828744387609e-05	169	DNA-binding transcription activator activity, RNA polymerase II-specific	MF
Combination	169/4676	4.2828744387609e-05	169	DNA-binding transcription activator activity	MF
Combination	82/4676	0.0190263	82	cytokine receptor binding	MF
Combination	68/4676	0.0190263	68	cytokine activity	MF
Combination	10/4676	0.0190263	10	histone H4K5 acetyltransferase activity	MF
Combination	10/4676	0.0190263	10	histone H4K8 acetyltransferase activity	MF
Combination	9/4676	0.0453283	9	CXCR chemokine receptor binding	MF
Combination	117/4676	0.0453283	117	DNA-binding transcription repressor activity, RNA polymerase II-specific	MF
