# Supplementary material for: Identification of Changes in the Transcriptome Profile of Human Hepatoma HepG2 Cells Exposed to Combined Sorafenib and Cannabis Treatment
Source: Int J Mol Sci. 2026 May 13;27(10):4342. doi: 10.3390/ijms27104342 (PMC13206955; doi:10.3390/ijms27104342)
Supplement: Supplementary file 1 [file ijms-27-04342-s001.zip › Supplementary File S3.xlsx]

## Sheet: Sheet1
Supplementary File S3 Up-and down-regulated pathway by GSEA analysis in HepG2 cells were treated with single sorafenib, single cannabis, and their combination (Nom p-value and FDR q-value less than 0.05)
Sorafenib-treated cells
Upregulation										Downregulation
Hallmark	GS DETAILS	SIZE	ES	NES	NOM p-val	FDR q-val	FWER p-val	RANK AT MAX		Hallmark	GS DETAILS	SIZE	ES	NES	NOM p-val	FDR q-val	FWER p-val	RANK AT MAX
1	TNFα signaling via NF-κB	179	0.69	3.23	0	0	0	3116			No significant hallmark
2	p53 pathway	183	0.51	2.41	0	0	0	4081
3	TGF-β signaling	53	0.57	2.17	0	0	0	1802
4	Inflammatory response	145	0.47	2.13	0	0	0	3694
5	Up-regulated in response to UV	148	0.45	2.08	0	0	0	3712
6	Apoptosis	145	0.44	2.02	0	0	0	3337
7	IL-2/STAT5 signaling	177	0.42	1.96	0	0	0	3207
8	IFNγ response	164	0.41	1.91	0	0	0.001	5897
9	IL6/JAK/STAT3 signaling	71	0.48	1.91	0	0	0.001	2080
10	Oxidative phosphorylation	199	0.4	1.86	0	0.001	0.003	8610
11	Reactive oxygen species pathway	49	0.48	1.81	0	0.002	0.007	6239
12	Allograft rejection	147	0.39	1.8	0	0.002	0.009	6083
13	Epithelial-Mesenchymal Transition (EMT)	164	0.38	1.78	0	0.002	0.011	3207
14	Complemet	168	0.37	1.71	0	0.004	0.017	3726
15	Late response to estrogen	175	0.36	1.66	0	0.005	0.026	3374
16	Xenobiotic metabolism	181	0.35	1.65	0	0.005	0.029	4899
17	Early response to estrogen	181	0.36	1.64	0	0.005	0.03	3369
18	KRAS signaling	155	0.35	1.6	0	0.008	0.047	3472
19	Up-regulated in pancreatic beta cells	25	0.48	1.54	0.023	0.014	0.088	1734
20	Apical junction	177	0.32	1.49	0	0.019	0.124	3500
21	Heme metabolism	176	0.3	1.43	0.004	0.032	0.214	3546
22	Wnt/β-catenin signaling	41	0.38	1.42	0.043	0.036	0.246	4705
23	Cholesterol homeostasis	70	0.34	1.36	0.037	0.052	0.346	2004
24	Hedgehog signaling	35	0.4	1.36	0.083	0.05	0.347	4875
Cannabis-treated cells
Upregulation										Downregulation
Hallmark	GS DETAILS	SIZE	ES	NES	NOM p-val	FDR q-val	FWER p-val	RANK AT MAX		Hallmark	GS DETAILS	SIZE	ES	NES	NOM p-val	FDR q-val	FWER p-val	RANK AT MAX
1	TNFα signaling via NF-κB	173	0.71	3.16	0	0	0	3314		1	E2F target	198	-0.58	-2.55	0	0	0	3643
2	TGF-β signaling	53	0.57	2.07	0	0.001	0.001	3586		2	G2M check point	192	-0.51	-2.25	0	0	0	3775
3	Inflammatory response	141	0.48	2.07	0	0	0.001	2579		3	Bile acid metabolism	102	-0.41	-1.64	0.002	0.013	0.068	4805
4	Unfolded protein response	108	0.48	1.99	0	0	0.001	5874		4	Glycolysis	186	-0.36	-1.56	0	0.021	0.137	3695
5	Reactive oxygen species pathway	47	0.55	1.99	0	0	0.001	2209
6	Apoptosis	145	0.44	1.91	0	0	0.001	3788
7	p53 pathway	183	0.41	1.84	0	0.001	0.005	3051
8	IL-2/STAT5 signaling	171	0.42	1.83	0	0.001	0.005	2308
9	KRAS signaling	150	0.42	1.81	0	0.001	0.006	2558
10	Epithelial-Mesenchymal Transition (EMT)	164	0.41	1.78	0	0.001	0.009	1247
11	Early response to estrogen	180	0.39	1.74	0	0.003	0.02	3108
12	Xenobiotic metabolism	181	0.36	1.59	0	0.011	0.082	2309
13	Hedgehog signaling	33	0.48	1.58	0.018	0.011	0.091	3645
14	Down-regulated in response to UV	124	0.37	1.55	0.007	0.014	0.118	4061
15	Cholesterol homeostasis	70	0.4	1.55	0.011	0.013	0.124	985
16	Up-regulated in response to UV	146	0.35	1.52	0	0.017	0.167	3755
17	Complement	167	0.34	1.5	0.002	0.019	0.198	2558
18	Hypoxia	181	0.34	1.5	0	0.019	0.205	2625
19	Allograft rejection	144	0.34	1.48	0.007	0.02	0.223	4148
20	IL6/JAK/STAT3 signaling	67	0.38	1.44	0.03	0.028	0.307	1393
21	MYC pathway	56	0.38	1.43	0.032	0.028	0.33	5025
22	Late response to estrogen	173	0.32	1.42	0.004	0.03	0.362	1936
Combination-treated cells
Upregulation										Downregulation
Hallmark	GS DETAILS	SIZE	ES	NES	NOM p-val	FDR q-val	FWER p-val	RANK AT MAX		Hallmark	GS DETAILS	SIZE	ES	NES	NOM p-val	FDR q-val	FWER p-val	RANK AT MAX
1	TNFα signaling via NF-κB	182	0.75	3.52	0	0	0	2198		1	E2F target	198	-0.42	-1.9	0	0.001	0.002	6023
2	Inflammatory response	153	0.52	2.4	0	0	0	3372		2	Bile acid metabolism	103	-0.38	-1.59	0	0.02	0.098	5206
3	p53 pathway	187	0.49	2.23	0	0	0	4032
4	Up-regulated in response to UV	146	0.45	2.02	0	0	0	4261
5	Unfolded protein response	109	0.46	1.99	0	0	0	6161
6	Down-regulated in response to UV	129	0.45	1.98	0	0	0	4079
7	Apoptosis	149	0.43	1.96	0	0	0	4095
8	IL-2/STAT5 signaling	180	0.42	1.95	0	0	0	4987
9	TGF-β signaling	53	0.51	1.9	0	0	0.001	5447
10	Reactive oxygen species pathway	47	0.51	1.83	0	0.001	0.008	3822
11	IFNγ response	170	0.4	1.82	0	0.001	0.008	4348
12	up-regulated by KRAS activation	161	0.4	1.82	0	0.001	0.009	2568
13	Complement	171	0.39	1.8	0	0.001	0.01	4994
14	IL6/JAK/STAT3 signaling	71	0.45	1.78	0	0.002	0.013	4284
15	Epithelial-Mesenchymal Transition (EMT)	166	0.38	1.75	0	0.002	0.016	4054
16	Allograft rejection	149	0.37	1.69	0	0.003	0.027	4429
17	Protein secretion	95	0.39	1.62	0	0.006	0.056	6101
18	Hedgehog signaling	34	0.47	1.62	0.017	0.006	0.056	4848
19	Hypoxia	184	0.35	1.62	0	0.005	0.058	2902
20	Heme metabolism	176	0.35	1.62	0	0.005	0.058	4566
21	MTORC1 signaling	192	0.33	1.56	0	0.008	0.088	4006
22	Early response to estrogen	182	0.33	1.55	0.002	0.009	0.105	4373
23	Androgen response	93	0.35	1.47	0.009	0.021	0.24	5347
24	Late response to estrogen	177	0.31	1.46	0.007	0.021	0.259	4045
25	Mitotic spindle	196	0.3	1.41	0.018	0.033	0.377	6075
