# Supplementary material for: Identification of Changes in the Transcriptome Profile of Human Hepatoma HepG2 Cells Exposed to Combined Sorafenib and Cannabis Treatment
Source: Int J Mol Sci. 2026 May 13;27(10):4342. doi: 10.3390/ijms27104342 (PMC13206955; doi:10.3390/ijms27104342)
Supplement: Supplementary file 1 [file ijms-27-04342-s001.zip › Supplementary File S4.xlsx]

## Sheet: Upregulation
Supplementary File S4 Up-regulated pathway by ShineyGo analysis in HepG2 cells were treated with single sorafenib, single cannabis, and their combination with KEGG enrichmetn analysis (EnrichmentFDR < 0.05)
SampleGroup	EnrichmentFDR	nGenes	PathwayGenes	FoldEnrichment	Pathway
Sorafenib	8.09096541057473e-07	24	119	4.01944	Path:hsa04668 TNF signaling pathway
Sorafenib	4.32382908549952e-06	39	300	2.59087	Path:hsa04010 MAPK signaling pathway
Sorafenib	4.11087939536862e-05	19	103	3.67636	Path:hsa04064 NF-kappa B signaling pathway
Sorafenib	5.72543815636253e-05	53	529	1.99674	Path:hsa05200 Pathways in cancer
Sorafenib	0.000120275	17	93	3.64307	Path:hsa04657 IL-17 signaling pathway
Sorafenib	0.000218628	34	297	2.28152	Path:hsa04060 Cytokine-cytokine receptor interaction
Sorafenib	0.000373167	20	136	2.93084	Path:hsa00190 Oxidative phosphorylation
Sorafenib	0.000501023	17	107	3.16641	Path:hsa04350 TGF-beta signaling pathway
Sorafenib	0.000529781	10	41	4.86091	Path:hsa04216 Ferroptosis
Sorafenib	0.00205436	23	195	2.35069	Path:hsa05202 Transcriptional misregulation in cancer
Sorafenib	0.00268367	18	137	2.61851	Path:hsa04210 Apoptosis
Sorafenib	0.00316972	19	152	2.49122	Path:hsa04145 Phagosome
Sorafenib	0.00434486	12	75	3.18876	Path:hsa04115 p53 signaling pathway
Sorafenib	0.00788213	14	104	2.68285	Path:hsa04625 C-type lectin receptor signaling pathway
Sorafenib	0.00800256	10	60	3.32162	Path:hsa04978 Mineral absorption
Sorafenib	0.00832057	19	168	2.25396	Path:hsa04630 JAK-STAT signaling pathway
Sorafenib	0.0109251	23	227	2.01931	Path:hsa05208 Chemical carcinogenesis-reactive oxygen species
Sorafenib	0.0179222	19	183	2.06921	Path:hsa04621 NOD-like receptor signaling pathway
Sorafenib	0.0185086	12	93	2.57158	Path:hsa04520 Adherens junction
Sorafenib	0.0218541	20	202	1.97324	Path:hsa04510 Focal adhesion
Sorafenib	0.0318305	17	169	2.00477	Path:hsa04530 Tight junction
Sorafenib	0.0349723	16	157	2.03106	Path:hsa04390 Hippo signaling pathway
Sorafenib	0.0358159	7	44	3.17064	Path:hsa03022 Basal transcription factors
Sorafenib	0.0358159	20	215	1.85393	Path:hsa05207 Chemical carcinogenesis-receptor activation
Cannabis	3.14356489276307e-07	44	300	2.67753	Path:hsa04010 MAPK signaling pathway
Cannabis	3.14356489276307e-07	15	41	6.67898	Path:hsa04216 Ferroptosis
Cannabis	2.0021274082431e-06	47	362	2.37024	Path:hsa04151 PI3K-Akt signaling pathway
Cannabis	2.0021274082431e-06	61	529	2.10512	Path:hsa05200 Pathways in cancer
Cannabis	4.1353287397508e-06	25	137	3.33137	Path:hsa04210 Apoptosis
Cannabis	1.06793035527004e-05	33	227	2.65394	Path:hsa05208 Chemical carcinogenesis-reactive oxygen species
Cannabis	1.52260744871577e-05	27	168	2.93398	Path:hsa04630 JAK-STAT signaling pathway
Cannabis	1.83130441724304e-05	20	103	3.54483	Path:hsa04064 NF-kappa B signaling pathway
Cannabis	3.9663305817304e-05	26	168	2.82532	Path:hsa04140 Autophagy-animal
Cannabis	4.29312473028111e-05	21	119	3.22163	Path:hsa04668 TNF signaling pathway
Cannabis	5.80936090256073e-05	19	103	3.36759	Path:hsa04137 Mitophagy-animal
Cannabis	0.000104579	28	202	2.53052	Path:hsa04510 Focal adhesion
Cannabis	0.0001652	17	93	3.3371	Path:hsa04657 IL-17 signaling pathway
Cannabis	0.000205638	30	236	2.32066	Path:hsa04014 Ras signaling pathway
Cannabis	0.000244148	18	107	3.07108	Path:hsa04350 TGF-beta signaling pathway
Cannabis	0.000332361	16	90	3.24549	Path:hsa05235 PD-L1 expression and PD-1 checkpoint pathway in cancer
Cannabis	0.000475728	34	297	2.0899	Path:hsa04060 Cytokine-cytokine receptor interaction
Cannabis	0.000489336	14	75	3.40777	Path:hsa04115 p53 signaling pathway
Cannabis	0.000489336	22	157	2.55815	Path:hsa04218 Cellular senescence
Cannabis	0.000489336	17	104	2.98414	Path:hsa04625 C-type lectin receptor signaling pathway
Cannabis	0.000830195	14	79	3.23522	Path:hsa01521 EGFR tyrosine kinase inhibitor resistance
Cannabis	0.00115572	26	215	2.20769	Path:hsa05207 Chemical carcinogenesis-receptor activation
Cannabis	0.0021556	17	120	2.58625	Path:hsa04935 Growth hormone synthesis secretion and action
Cannabis	0.00225104	15	99	2.76604	Path:hsa04933 AGE-RAGE signaling pathway in diabetic complications
Cannabis	0.00283089	26	231	2.05478	Path:hsa04810 Regulation of actin cytoskeleton
Cannabis	0.00305654	22	183	2.1947	Path:hsa04621 NOD-like receptor signaling pathway
Cannabis	0.00319717	18	137	2.39858	Path:hsa04371 Apelin signaling pathway
Cannabis	0.00336048	18	138	2.3812	Path:hsa04915 Estrogen signaling pathway
Cannabis	0.00461504	16	119	2.45457	Path:hsa04722 Neurotrophin signaling pathway
Cannabis	0.00499824	17	132	2.35114	Path:hsa04068 FoxO signaling pathway
Cannabis	0.00643702	17	136	2.28199	Path:hsa00190 Oxidative phosphorylation
Cannabis	0.00672408	23	211	1.98998	Path:hsa04015 Rap1 signaling pathway
Cannabis	0.00896903	22	203	1.97847	Path:hsa05205 Proteoglycans in cancer
Cannabis	0.00914384	16	129	2.2643	Path:hsa04926 Relaxin signaling pathway
Cannabis	0.0104992	16	131	2.22973	Path:hsa04650 Natural killer cell mediated cytotoxicity
Cannabis	0.0104992	19	168	2.06465	Path:hsa05225 Hepatocellular carcinoma
Cannabis	0.0106979	18	156	2.10645	Path:hsa04150 mTOR signaling pathway
Cannabis	0.0113341	14	109	2.34479	Path:hsa04066 HIF-1 signaling pathway
Cannabis	0.0127204	17	147	2.11123	Path:hsa04072 Phospholipase D signaling pathway
Cannabis	0.0127204	13	99	2.39724	Path:hsa05231 Choline metabolism in cancer
Cannabis	0.0132157	25	252	1.8111	Path:hsa04020 Calcium signaling pathway
Cannabis	0.0132157	17	148	2.09696	Path:hsa04723 Retrograde endocannabinoid signaling
Cannabis	0.0181078	9	59	2.7848	Path:hsa04370 VEGF signaling pathway
Cannabis	0.0201808	20	195	1.8724	Path:hsa05202 Transcriptional misregulation in cancer
Cannabis	0.0219987	11	84	2.39065	Path:hsa04012 ErbB signaling pathway
Cannabis	0.0222264	12	96	2.28199	Path:hsa01522 Endocrine resistance
Cannabis	0.0227177	17	159	1.95189	Path:hsa04217 Necroptosis
Cannabis	0.024521	6	32	3.42298	Path:hsa04215 Apoptosis-multiple species
Cannabis	0.0246296	5	23	3.96867	Path:hsa00220 Arginine biosynthesis
Cannabis	0.0289062	17	164	1.89238	Path:hsa04022 cGMP-PKG signaling pathway
Cannabis	0.0298971	11	89	2.25635	Path:hsa04512 ECM-receptor interaction
Cannabis	0.0321064	13	115	2.06371	Path:hsa04670 Leukocyte transendothelial migration
Cannabis	0.032723	23	250	1.67954	Path:hsa04144 Endocytosis
Cannabis	0.0350602	16	156	1.8724	Path:hsa04148 Efferocytosis
Cannabis	0.0350602	11	92	2.18277	Path:hsa04912 GnRH signaling pathway
Cannabis	0.0367816	16	157	1.86047	Path:hsa04390 Hippo signaling pathway
Cannabis	0.0406156	9	70	2.34719	Path:hsa04920 Adipocytokine signaling pathway
Cannabis	0.0435628	13	121	1.96138	Path:hsa04071 Sphingolipid signaling pathway
Cannabis	0.0435628	12	108	2.02843	Path:hsa04620 Toll-like receptor signaling pathway
Cannabis	0.0435628	9	71	2.31413	Path:hsa04917 Prolactin signaling pathway
Cannabis	0.0472638	11	97	2.07026	Path:hsa04750 Inflammatory mediator regulation of TRP channels
Combination	1.59006646744589e-11	44	119	3.42477	Path:hsa04668 TNF signaling pathway
Combination	7.76601953472846e-09	72	300	2.22299	Path:hsa04010 MAPK signaling pathway
Combination	2.09879301120488e-07	103	529	1.80346	Path:hsa05200 Pathways in cancer
Combination	4.0161363158475e-07	31	93	3.08748	Path:hsa04657 IL-17 signaling pathway
Combination	1.24139612660878e-05	36	137	2.43393	Path:hsa04210 Apoptosis
Combination	2.11225021943834e-05	41	170	2.23388	Path:hsa04141 Protein processing in endoplasmic reticulum
Combination	3.35964198705022e-05	40	168	2.20534	Path:hsa04140 Autophagy-animal
Combination	3.35964198705022e-05	40	168	2.20534	Path:hsa04630 JAK-STAT signaling pathway
Combination	6.16480532072468e-05	16	41	3.61461	Path:hsa04216 Ferroptosis
Combination	6.5525780217137e-05	28	103	2.51795	Path:hsa04064 NF-kappa B signaling pathway
Combination	7.01889275442575e-05	28	104	2.49374	Path:hsa04625 C-type lectin receptor signaling pathway
Combination	0.000145283	22	75	2.71698	Path:hsa04115 p53 signaling pathway
Combination	0.000239232	27	107	2.33725	Path:hsa04350 TGF-beta signaling pathway
Combination	0.000270542	56	297	1.74645	Path:hsa04060 Cytokine-cytokine receptor interaction
Combination	0.000270542	31	132	2.17527	Path:hsa04068 FoxO signaling pathway
Combination	0.0002766	26	103	2.33809	Path:hsa04137 Mitophagy-animal
Combination	0.0002766	49	250	1.81544	Path:hsa04144 Endocytosis
Combination	0.0002766	65	362	1.66315	Path:hsa04151 PI3K-Akt signaling pathway
Combination	0.000483848	34	157	2.00588	Path:hsa04218 Cellular senescence
Combination	0.00104844	37	183	1.87273	Path:hsa04621 NOD-like receptor signaling pathway
Combination	0.00176202	38	195	1.80499	Path:hsa05202 Transcriptional misregulation in cancer
Combination	0.00342819	22	96	2.12264	Path:hsa01522 Endocrine resistance
Combination	0.00346034	21	90	2.16124	Path:hsa05235 PD-L1 expression and PD-1 checkpoint pathway in cancer
Combination	0.00371975	33	169	1.80864	Path:hsa04530 Tight junction
Combination	0.00446126	41	227	1.67295	Path:hsa05208 Chemical carcinogenesis-reactive oxygen species
Combination	0.00483767	22	99	2.05832	Path:hsa04933 AGE-RAGE signaling pathway in diabetic complications
Combination	0.00569087	20	88	2.1051	Path:hsa04540 Gap junction
Combination	0.00747652	19	84	2.09508	Path:hsa04012 ErbB signaling pathway
Combination	0.00813797	41	236	1.60915	Path:hsa04014 Ras signaling pathway
Combination	0.00906739	15	61	2.27765	Path:hsa04330 Notch signaling pathway
Combination	0.00930707	24	119	1.86806	Path:hsa04722 Neurotrophin signaling pathway
Combination	0.0114066	24	121	1.83718	Path:hsa04071 Sphingolipid signaling pathway
Combination	0.0127681	29	157	1.7109	Path:hsa04390 Hippo signaling pathway
Combination	0.0138518	26	137	1.75784	Path:hsa04371 Apelin signaling pathway
Combination	0.0143198	16	71	2.08731	Path:hsa00562 Inositol phosphate metabolism
Combination	0.0175408	14	60	2.16124	Path:hsa04978 Mineral absorption
Combination	0.0206431	28	156	1.66249	Path:hsa04150 mTOR signaling pathway
Combination	0.0226484	21	108	1.80103	Path:hsa04620 Toll-like receptor signaling pathway
Combination	0.0228488	24	129	1.72325	Path:hsa04926 Relaxin signaling pathway
Combination	0.0241683	34	202	1.55903	Path:hsa04510 Focal adhesion
Combination	0.0344618	27	156	1.60312	Path:hsa04148 Efferocytosis
Combination	0.0344618	35	215	1.50784	Path:hsa05207 Chemical carcinogenesis-receptor activation
Combination	0.0344618	19	99	1.77764	Path:hsa05231 Choline metabolism in cancer
Combination	0.0400661	29	173	1.55266	Path:hsa04310 Wnt signaling pathway
Combination	0.0457282	24	138	1.61086	Path:hsa04915 Estrogen signaling pathway
Combination	0.0481608	19	103	1.70861	Path:hsa00564 Glycerophospholipid metabolism
Combination	0.0481608	18	96	1.73671	Path:hsa04070 Phosphatidylinositol signaling system

## Sheet: Downregulation
Supplementary File S4 Down-regulated pathway by ShineyGo analysis in HepG2 cells were treated with single sorafenib, single cannabis, and their combination with KEGG enrichmetn analysis (EnrichmentFDR < 0.05)
SampleGroup	EnrichmentFDR	nGenes	PathwayGenes	FoldEnrichment	Pathway
Sorafenib	0.0362309	130	1556	1.37812	Path:hsa01100 Metabolic pathways
Cannabis	1.92049397065793e-16	179	1556	1.96878	Path:hsa01100 Metabolic pathways
Cannabis	8.57010094704767e-08	15	36	7.13086	Path:hsa03030 DNA replication
Cannabis	2.47965660809622e-07	15	40	6.41777	Path:hsa00260 Glycine serine and threonine metabolism
Cannabis	7.5271704100492e-05	16	67	4.08694	Path:hsa00010 Glycolysis/Gluconeogenesis
Cannabis	0.000249328	25	158	2.70792	Path:hsa04110 Cell cycle
Cannabis	0.00120226	12	51	4.02684	Path:hsa04979 Cholesterol metabolism
Cannabis	0.00311458	12	58	3.54084	Path:hsa00240 Pyrimidine metabolism
Cannabis	0.00311458	8	27	5.07083	Path:hsa00650 Butanoate metabolism
Cannabis	0.00311458	18	115	2.67872	Path:hsa01200 Carbon metabolism
Cannabis	0.00311458	14	75	3.19462	Path:hsa01524 Platinum drug resistance
Cannabis	0.00311458	14	76	3.15259	Path:hsa03320 PPAR signaling pathway
Cannabis	0.00704132	8	31	4.41653	Path:hsa04981 Folate transport and metabolism
Cannabis	0.00804813	10	48	3.56543	Path:hsa00280 Valine leucine and isoleucine degradation
Cannabis	0.00985234	8	33	4.14886	Path:hsa00051 Fructose and mannose metabolism
Cannabis	0.0125442	13	80	2.78103	Path:hsa00983 Drug metabolism-other enzymes
Cannabis	0.0162016	13	83	2.68051	Path:hsa04146 Peroxisome
Cannabis	0.0188626	12	75	2.73825	Path:hsa01230 Biosynthesis of amino acids
Cannabis	0.0188626	12	75	2.73825	Path:hsa04115 p53 signaling pathway
Cannabis	0.019149	7	30	3.99328	Path:hsa00630 Glyoxylate and dicarboxylate metabolism
Cannabis	0.019149	9	47	3.27716	Path:hsa04973 Carbohydrate digestion and absorption
Cannabis	0.020962	6	23	4.46454	Path:hsa03430 Mismatch repair
Cannabis	0.0209838	7	31	3.86446	Path:hsa00410 beta-Alanine metabolism
Cannabis	0.0218189	9	49	3.1434	Path:hsa00330 Arginine and proline metabolism
Cannabis	0.0218189	13	89	2.49981	Path:hsa04512 ECM-receptor interaction
Cannabis	0.0230526	7	32	3.7437	Path:hsa00640 Propanoate metabolism
Cannabis	0.0270517	8	42	3.25982	Path:hsa00380 Tryptophan metabolism
Cannabis	0.0413089	7	36	3.32773	Path:hsa00500 Starch and sucrose metabolism
Combination	1.14758631502882e-27	300	1556	1.91878	Path:hsa01100 Metabolic pathways
Combination	0.000169632	16	43	3.7031	Path:hsa04975 Fat digestion and absorption
Combination	0.000211014	15	40	3.73203	Path:hsa00260 Glycine serine and threonine metabolism
Combination	0.000211014	22	76	2.88086	Path:hsa03320 PPAR signaling pathway
Combination	0.00177499	20	75	2.65389	Path:hsa01230 Biosynthesis of amino acids
Combination	0.00197869	15	48	3.11002	Path:hsa00280 Valine leucine and isoleucine degradation
Combination	0.00233598	26	115	2.25003	Path:hsa01200 Carbon metabolism
Combination	0.0073617	12	38	3.14276	Path:hsa00670 One carbon pool by folate
Combination	0.0215234	16	67	2.37661	Path:hsa00010 Glycolysis/Gluconeogenesis
Combination	0.0225234	9	27	3.31736	Path:hsa00650 Butanoate metabolism
Combination	0.0486419	9	30	2.98562	Path:hsa00563 Glycosylphosphatidylinositol (GPI)-anchor biosynthesis
Combination	0.0496931	10	36	2.76447	Path:hsa00500 Starch and sucrose metabolism
