# Supplementary material for: Identification of Changes in the Transcriptome Profile of Human Hepatoma HepG2 Cells Exposed to Combined Sorafenib and Cannabis Treatment
Source: Int J Mol Sci. 2026 May 13;27(10):4342. doi: 10.3390/ijms27104342 (PMC13206955; doi:10.3390/ijms27104342)
Supplement: Supplementary file 1 [file ijms-27-04342-s001.zip › Supplementary File S5.xlsx]

## Sheet: Sheet1
Supplementary File S5 The quality result of extracted RNA for RNA sequencing analysis
QC Results Summary
No.	Sample Name	Nucleic Acid ID	Concentration(ng/ul)	Total amount(ug)	Integrity value	Sample QC Results
1	Vehicle control	ZKRN260000384-1A	232	11.832	9.8	Pass
2	Vehicle control	ZKRN260000385-1A	214	10.914	9.8	Pass
3	Vehicle control	ZKRN260000386-1A	223	11.373	9.8	Pass
4	Sorafenib	ZKRN260000387-1A	136	6.936	9.8	Pass
5	Sorafenib	ZKRN260000388-1A	130	6.63	9.8	Pass
6	Sorafenib	ZKRN260000389-1A	134	6.834	9.8	Pass
7	THC0.15	ZKRN260000390-1A	313	15.963	9.8	Pass
8	THC0.15	ZKRN260000391-1A	333	16.983	9.8	Pass
9	THC0.15	ZKRN260000392-1A	183	9.333	9.9	Pass
10	THC0.07	ZKRN260000393-1A	209	10.659	9.9	Pass
11	THC0.07	ZKRN260000394-1A	226	11.526	9.9	Pass
12	THC0.07	ZKRN260000395-1A	204	10.404	9.9	Pass
13	Sorafenib + THC0.15	ZKRN260000396-1A	192	9.792	9.6	Pass
14	Sorafenib + THC0.15	ZKRN260000397-1A	237	12.087	9.8	Pass
15	Sorafenib + THC0.15	ZKRN260000398-1A	237	13.035	9.8	Pass
16	Sorafenib + THC0.07	ZKRN260000399-1A	181	9.955	9.8	Pass
17	Sorafenib + THC0.07	ZKRN260000400-1A	185	10.175	9.8	Pass
18	Sorafenib + THC0.07	ZKRN260000401-1A	191	10.505	9.7	Pass
Electropheresis result
